# Supplementary material for: Influence of Storage Conditions on Stability of Phenolic Compounds and Antioxidant Activity Values in Nutraceutical Mixtures with Edible Flowers as New Dietary Supplements
Source: Antioxidants (Basel). 2023 Apr 19;12(4):962. doi: 10.3390/antiox12040962 (PMC10135932; doi:10.3390/antiox12040962)
Supplement: Supplementary file 1 [file antioxidants-12-00962-s001.zip]

Archive with 1 entries (1 files):
- antioxidants-2329357-supplementary.pdf
